# Supplementary material for: Evaluation of Reference Genes for Quantitative Real-Time PCR Analysis in the Bean Bug, Riptortus pedestris (Hemiptera: Alydidae)
Source: Insects. 2023 Dec 18;14(12):960. doi: 10.3390/insects14120960 (PMC10743553; doi:10.3390/insects14120960)
Supplement: Supplementary file 1 [file insects-14-00960-s001.zip]

Archive with 1 entries (1 files):
- insects-2704274-supplementary.pdf
